# Supplementary material for: Partitioning of Small Hydrophobic Molecules into Polydimethylsiloxane in Microfluidic Analytical Devices
Source: Micromachines (Basel). 2022 Apr 30;13(5):713. doi: 10.3390/mi13050713 (PMC9148048; doi:10.3390/mi13050713)
Supplement: Supplementary file 1 [file micromachines-13-00713-s001.zip]

Archive with 1 entries (1 files):
- micromachines-1682818-supplementary.pdf
